# Supplementary material for: High-resolution characterization of the temporal and spatial distribution of antimicrobial resistance in Escherichia coli from pigs
Source: J Antimicrob Chemother. 2026 Jun 19;81(7):dkag196. doi: 10.1093/jac/dkag196 (PMC13280645; doi:10.1093/jac/dkag196)
Supplement: dkag196_Supplementary_Data [file dkag196_supplementary_data.zip]

Archive with 2 entries (2 files):
- Final_260131Supplementary_Material_1_reference.docx
- Supplementary Figure S1_300.tif
